# Supplementary material for: Amino Acid and Essential Fatty Acid in Evacuation Shelter Food in the Noto Peninsula Earthquake: Comparison with the 2024 Simultaneous National Survey in Japan
Source: Nutrients. 2024 Dec 3;16(23):4185. doi: 10.3390/nu16234185 (PMC11643995; doi:10.3390/nu16234185)
Supplement: Supplementary file 1 [file nutrients-16-04185-s001.zip]

Archive with 1 entries (1 files):
- nutrients-3310180-supplementary.pdf
